# Supplementary material for: Newly-Discovered Neural Features Expand the Pathobiological Knowledge of Blastic Plasmacytoid Dendritic Cell Neoplasm
Source: Cancers (Basel). 2021 Sep 18;13(18):4680. doi: 10.3390/cancers13184680 (PMC8469149; doi:10.3390/cancers13184680)
Supplement: Supplementary file 1 [file cancers-13-04680-s001.zip]

Archive with 1 entries (1 files):
- cancers-1381918-supplementary.pdf
